# Supplementary material for: Prognostic Value of the Radiographic Assessment of Lung Edema Score in Mechanically Ventilated ICU Patients
Source: J Clin Med. 2023 Feb 4;12(4):1252. doi: 10.3390/jcm12041252 (PMC9960783; doi:10.3390/jcm12041252)
Supplement: Supplementary file 1 [file jcm-12-01252-s001.zip]

Archive with 1 entries (1 files):
- jcm-2149384-supplementary.pdf
